# Supplementary material for: A Comparison of the Effects of Milk, Yogurt, and Cheese on Insulin Sensitivity, Hepatic Steatosis, and Gut Microbiota in Diet-Induced Obese Male Mice
Source: Int J Mol Sci. 2025 May 23;26(11):5026. doi: 10.3390/ijms26115026 (PMC12155175; doi:10.3390/ijms26115026)
Supplement: Supplementary file 1 [file ijms-26-05026-s001.zip]

Archive with 1 entries (1 files):
- ijms-3604882-supplementary.csv
