# Supplementary material for: A Comparison of the Effects of Milk, Yogurt, and Cheese on Insulin Sensitivity, Hepatic Steatosis, and Gut Microbiota in Diet-Induced Obese Male Mice
Source: Int J Mol Sci. 2025 May 23;26(11):5026. doi: 10.3390/ijms26115026 (PMC12155175; doi:10.3390/ijms26115026)
Supplement: Supplementary file 1 [file ijms-26-05026-s001.zip › ijms-3604882-supplementary.csv]

	comp 1	comp 2	comp 3	comp 4	comp 5
PS 38:1	0.33134	0	0	0	0
HexCer 40:2;O2	0.23822	0	0	0	0
PR 23:3;O2	0.23053	0	0	0	0
SHexCer 38:6;O3	-0.20467	0	0	0	0
HexCer 52:3;O4	0.20381	0	0	0	0
TG 91:9;O3	0.19863	0	0	0	0
DG 44:12	0.16522	0	0	0	0
HexCer t20:2_16:2;O4	0.16515	0	0	0	0
NA 21:4	0.16294	0	0	-0.074902	0
PG 52:2	-0.16132	0	0	0	0
TG 44:1	-0.15933	0	0	0	0
TG 75:5;O3	0.14825	0	0	0	0
PC 41:6;O	0.14391	0	0	0	0
PC O-34:4	0.1411	0	0	0	0
Hex2Cer 54:0;O6	0.14063	0	0	0	0
HexCer 48:0;O4	0.14011	0	0	0	0
TG 63:9;O3	-0.13966	0	0	0	0
TG 46:0	-0.13631	0	0	0	0
DG 44:8	0.13082	0	0	0	0
TG 57:9;O3	-0.13057	0	0	0	0
Cer 40:1;O3	0.12888	0	0	-0.063489	0
TG 56:7;O	0.127	0	0	0	0
TG 47:0	-0.12652	0	0	0	0
PC dO-40:2	0.12105	0	0	0	0
HexCer t15:2_30:2;O4	0.11758	0	0	0	0
TG O-54:15	-0.11281	0	0	0	0
ST 19:3;O3	0.11253	0	0	0	0
HexCer 35:3;O6	0.11023	0	0	0	0
PA 56:3	0.10958	0	0	0	0
DG O-45:0;O2	-0.10831	0	0	0	0
PG 42:10	0.10657	0	0	0	0
PI-Cer 52:2;O4	-0.1054	0	0	0	0
TG 14:0_14:0_14:0	-0.10159	0	0	0	0
HexCer 39:4;O5	0.097743	0	0	0	0
PI-Cer 35:5;O3	-0.093789	0	0	0	0
TG 12:0_12:0_16:0	-0.091809	0	0	0	0
PC 46:9	0.087965	0	0	0	0
LPI 32:3	0.086422	0	0	-0.084006	0
PC O-36:3	0.08589	0	0	0	0
SM 48:0;O3	0.082313	0	0	0	0
PA 32:0	-0.08202	0	0	0	0
HexCer 48:3;O2	0.0812	0	0	0	0
TG 97:20;O	-0.079305	0	0	0	0
DG O-44:7	0.079154	0	0	0	0
ST 29:0;O5;S	0.076196	0	0	0	0
PG 18:2_20:3	0.075757	0	0	0	0
TG 48:0	-0.073892	0	0	0	0
TG O-79:12	-0.067325	0	0	0	0
SM 44:6;O5	0.065797	0	0	0	0
PC 50:2;O	0.063624	0	0	0	0
PG 18:1_20:3	0.063542	0	0	0	0
TG 64:14	0.063072	0	0	0	0
TG 12:0_12:0_19:1	-0.060349	0	0	0	0
PI-Cer 34:0;O6	0.05997	0	0	-0.20364	0
DG O-49:13	0.059949	0	0	0	0
FA 28:2;Br	-0.058797	0	0	0	0
TG 79:3;O3	0.058751	0	0	0	0
TG 81:6;O3	-0.058686	0	0	0	0
SM 47:3;O4	0.05757	0	0	0	0
TG 43:1	-0.057342	0	0	0	0
PG 20:3_22:5	0.051969	0	0	0	0
Hex2Cer 45:1;O2	-0.050808	0	0	0	0
Car 18:1 (Oleoyl carnitine)	-0.049518	0	0	0	0
TG 44:0	-0.04607	0	0	0	0
CE 33:7	0.045732	0	0	0	0
TG 38:1	-0.044942	0	0	0	0
HexCer 51:2;O6	-0.04267	0	0	0	0
PIP 51:1	0.042199	0	0	0	0
DG 32:0	0.040073	0	0	0	0
PI O-61:8	-0.037552	0	0	0	0
HexCer d25:1_16:0;O2	0.036214	0	0	0	0
HexCer 37:5;O6	0.034132	0	0	0	0
ST 52:4;O7	0.030776	0	0	0	0
TG 12:0_12:0_14:0	-0.030745	0	0	0	0
DG 45:2	-0.028966	0	0	0	0
TG 45:1	-0.027158	0	0	0	0
PC O-52:9	-0.02687	0	0	0	0
TG 62:9;O3	-0.02565	0	0	0	0
ST 28:2;O;HexNAc	0.025582	0	0	0	0
HexCer 43:1;O5	0.025362	0	0	0	0
HexCer 34:0;O2	0.023868	0	0.028902	0	0
MIPC 48:5;O2	0.017748	0	0	0	0
PI 44:0	-0.015305	0	0	0	0
PI 57:3	-0.014252	0	0	0	0
PI 62:2	0.013305	0	0	0	0
DG 65:14;O2	0.012323	0	0	0	0
PG 68:3;O	-0.012242	0	0	0	0
PE 50:7	-0.011381	0	0	0	0
PR 55:11;O	-0.010761	0	0	0	0
Cer 49:2;O2	-0.0088777	0	0	0	0
Cer 41:1;O4	0.0085212	0	0	0	0
Cer 43:1;O2	-0.007483	0	0	0	0
PC 18:0_20:3	0.00709	0	0	0	0
TG 40:1	-0.0054189	0	0	0	0
ST 25:3;O	0.0051042	0	0	0	0
TG 59:4;O3	0.0049044	0	0	0	0
ST 21:1;O2	0.0044566	0	0	0	0
DG 57:6	0.0041301	0	0	0	0
TG 60:4;O3	0.0014769	0	0	0	0
TG 12:0_12:1_14:0	-0.0013163	0	0	0	0
ST 23:0;O6;Hex	0	0.28835	0	0	0
PE-Cer 32:4;O5	0	0.25496	0	0	0
DG 33:3	0	0.25246	0	0	0
PI 12:0_22:3	0	0.21817	0	0	0
PC 63:0	0	0.20881	0	0	0
PI 59:6	0	0.20589	0	0	0
NAT 32:2;O	0	0.19381	0	0	0
NAT 30:2	0	0.19062	0	0	0
TG 49:0;O	0	0.19015	0	0	0
ST 26:0;O3;G	0	0.18928	0	0	0
SM 45:0;O3	0	0.17842	0	0	0
PS 65:11	0	0.17283	0	0	0
TG 74:1;O2	0	0.16531	0	0	0
HexCer 54:1;O3	0	0.16517	0	0	0
TG 52:8	0	0.15233	0	0	0
TG 57:2	0	-0.14744	0	0	0
SPB 39:3;O3	0	-0.1414	0	0	0
Cer 38:4;O3	0	-0.13945	0	0	0
PC 44:3	0	0.13352	0	0	0
SM 42:2;O2	0	-0.12911	0	0	0
PI-Cer 32:0;O6	0	-0.12022	0	0	0
ST 20:1;O;S	0	-0.1189	0	0	0
NAT 32:2	0	0.11612	0	0	0
PC 18:2_20:2	0	0.11593	0	0	0
PE-Cer 33:2;O2	0	0.10696	0	0	0
TG 50:7	0	0.10493	0	0	0
Cer d18:1_26:1;O2	0	0.1017	0	0	0
ST 21:3;O3 (Hydroxyprogesterone, endogenous progestogen steroid hormone)	0	0.10131	0	0	0
Car 19:2;O3	0	-0.096065	0	0	0
TG 37:1;O2	0	0.094351	0	0	0
PC O-42:5	0	0.090584	0	0	0
Cer 44:1;O2	0	0.086299	0	0	0
PC O-43:1	0	0.085221	0	0	0
Cer 50:4;O5	0	0.085175	0	0	0
Hex2Cer 36:4;O4	0	-0.084521	0	0	0
HexCer 36:1;O2	0	0.082789	0	0	0
TG 73:8;O2	0	-0.078882	0	0	0
Cer 35:1;O2	0	0.077035	0	0	0
PE 48:6	0	0.073859	0	0	0
TG 76:7;O3	0	0.07329	0	0	0.076648
DG 27:0;O	0	0.069274	0	0	0
PI 20:0_20:4	0	-0.068334	-5.3067e-05	0	0
PK 27:2;O10	0	0.06824	0	0	0
DG 39:1;O2	0	-0.06673	0	0	0
CE 22:4	0	0.066288	0	0	0
MIPC 48:5;O4	0	-0.063534	0	0	0
SM 47:4;O2	0	-0.062554	0	0	0
PG 68:2	0	0.061642	0	0	0
Cer 45:1;O3	0	0.059062	0	0	0
WE 38:6	0	-0.058004	0	0	0
HexCer 54:3;O3	0	0.056126	0	0	0
PC O-40:4	0	0.055336	0	0	0
PG 67:11	0	0.051773	0	0	0
DG 20:0_18:1	0	-0.050592	0	0	0
PE 19:0_20:4	0	-0.04991	0	0	0
ACer 58:1;O2	0	0.049351	0	0	0
TG 48:1	0	-0.048491	0	0	0
TG 90:12;O3	0	-0.047976	-0.030293	0	0
Car 20:4	0	0.047321	0	0	0
HexCer 52:3;O3	0	0.047186	0	0	0
SM d14:0_28:0	0	0.046149	0	0	0
DG 44:6;O	0	-0.044728	0	0	0
LPE 22:1	0	-0.044725	0	0	0
TG 93:14;O3	0	0.044612	0	0	0
Cer t20:1_32:2;O3	0	0.040523	0	0	0
TG 78:5;O2	0	-0.037212	0	0	0
DG 44:1	0	-0.036513	0	0	0
Cer d16:2_27:3;O3	0	-0.034003	0	0	0
NAT 34:2;O2	0	0.032446	0	0	0
SM 44:0;O3	0	0.0313	0	0	0
DG 39:2	0	-0.029589	0	0	0
PI 68:4	0	0.028642	0	0	0
PK 28:8;O16	0	-0.024667	0	0	0
MGDG 30:0	0	0.02301	0	0	0
Cer d14:1_25:1;O2	0	-0.022826	0	0	0
DG 27:0_16:1	0	-0.021882	0	0	0
MIPC 53:4;O3	0	0.020585	0	0	0
MIPC 52:1;O3	0	0.020109	0	0	0
TG 12:0_12:0_15:1	0	-0.019099	0	0	0
TG 56:9	0	0.015865	0	0	0
Cer 48:2;O4	0	-0.014819	0	0	0
HexCer 45:3;O5	0	0.014657	0	0	0
PE 20:0_22:6	0	-0.014415	0	0	0
HexCer 50:3;O3	0	0.014337	0	0	0
DG O-42:0;O	0	-0.01173	0	0	0
TG 54:8	0	0.010775	0	0	0
PK 34:7;O19	0	-0.010277	0	0	0
Hex2Cer 33:2;O2	0	0.010222	0	0	0
CE 22:3;O	0	0.0091136	0	0	0
DG 46:11;O	0	0.0083633	0	0	0
Cer 52:3;O3	0	0.0076655	0	0	0
SM 40:1;O4	0	0.0043348	0	0	0
PIP 52:4	0	-0.0042007	0	0	0
Cer 42:2;O2	0	0.0019043	0	0	0
CL 16:0_18:3_18:3_18:3	0	-0.001663	0	0	0
PI-Cer 44:2;O3	0	0.0014267	0	0	0
CE 33:4	0	0.0011333	0	0	0
TG 45:4;O3	0	-0.0008658	0	0	0
TG 97:20	0	0.00027725	0	0	0
DG O-41:0;O	0	-0.00015632	0	0	0
ST 28:0;O7;T	0	0	0	0.11615	0
ST 30:1;O7;S	0	0	0	0	0
ST 32:1;O10	0	0	0	0	0
LPA 32:7	0	0	0	0	0
ST 28:0;O7;Hex	0	0	0	0	0
ST 30:0;O8;T	0	0	0	0.075495	0
ST 24:2;O6	0	0	0	0	0
ST 20:0;O3;Hex	0	0	0	0	0
ST 28:1;O9	0	0	0	0	0
ST 24:0;O5;Hex	0	0	0	0	0
LPA O-28:5	0	0	0	0	0
ST 18:0;O5;T	0	0	0	0	0
ST 25:4;O3;T	0	0	0	0	0
LPG 16:0	0	0	0	0	0
ST 29:3;O4	0	0	0	0	0
ST 26:0;O6;T	0	0	-0.12397	0	0
FA 20:4;O	0	0	-0.0017914	0	0
Car 18:3	0	0	0	0	0
LPA 20:0	0	0	0	0	0
LPE 22:4	0	0	0	0	0
LPC 16:2	0	0	0	0	0
Car 22:6;O3	0	0	0	0	0
ST 23:0;O5;Hex	0	0	0	0.058501	0
ST 25:4;O8;GlcA	0	0	0	0	0
LPC 13:0	0	0	0	0	0
ST 25:4;O3;HexNAc	0	0	0	0.031276	0
ST 24:0;O6;Hex	0	0	0	0	0
LPI 20:5	0	0	0	0	0
ST 30:0;O6;Hex	0	0	0	0.0028119	0
PG 31:0;O	0	0	0	0	0
ST 25:4;O4	0	0	0	0.055628	0
Car 22:6	0	0	0	0	0
ST 22:4;O3;HexNAc	0	0	0	0.059924	0
PC O-14:0	0	0	0	0	0
ST 28:4;O3;F	0	0	0	0	0
ST 23:2;O3;HexNAc	0	0	0	0	0
ST 29:0;O5;HexNAc	0	0	0	0	0
Car 16:1	0	0	0	0.020316	0
ST 27:3;O3	0	0	0	0.24355	0
LPI 18:3	0	0	0	0	0
ST 23:1;O4	0	0	0	0	0
ST 22:1;O8;G	0	0	0	0.034464	0
ST 28:6;O7	0	0	0	0.036532	0
ST 29:3;O3;S	0	0	0	0	0
LPC 17:1	0	0	0	0	0
ST 22:0;O4;GlcA	0	0	0	0	0
ST 28:3;O3;F	0	0	0	0	0
NAT 25:6	0	0	0	0	0
NAT 22:0;O3	0	0	0	0	0
NAT 27:7	0	0	-0.041497	0	0
NAT 24:1;O3	0	0	-0.028081	0	0
ST 30:1;O3;S	0	0	0	0.026308	0
LPC O-21:5	0	0	0	0	0
PE-Cer 29:1;O3	0	0	-0.17407	0	0
PC O-13:1	0	0	0	0	0.050621
NAT 22:6	0	0	0	0	0.0422
ST 26:2;O4;F2	0	0	0	0.059352	0
NAT 21:1;O3	0	0	0	0	0
PR 40:14	0	0	0	0	0
MG 18:2	0	0	0	0	0
ST 29:3;O3	0	0	0	0.21072	0
ST 27:5;O;N3	0	0	0	0.16134	0
LPC 16:1	0	0	0.021638	0	0
LPC 20:4	0	0	0	-0.020144	0
LPC 18:2	0	0	0	0	0
ST 30:6;O3;G	0	0	0	0.016766	0
ST 19:3;O8;S	0	0	0	0	0
LPE 18:2	0	0	0	0	0
ST 26:6;O7;S	0	0	0	0	0
ST 19:4;O7;GlcA	0	0	0	0	0
ST 28:0;O4;S	0	0	0	0	0
ST 21:1;O4;HexNAc	0	0	0	0	0
PG 20:0	0	0	0	0	0
ST 27:2;O5;T	0	0	0	0	0
ST 27:3;O2;F	0	0	0	0	0
NAT 24:5	0	0	0	0	0
LPC 20:3	0	0	-0.072431	0	0
PC O-22:3	0	0	0	0	0
NAT 22:0;O2	0	0	0	0	0
ST 20:0;O;GlcA	0	0	0	0	0
ST 19:4;O6;HexNAc	0	0	0	0	0
ST 27:6;O2;F	0	0	0.13556	0	0
ST 28:1;O4	0	0	0	0	0
NAT 23:0;O3	0	0	0	0	0
NAT 26:6	0	0	0	0	0.054347
ST 25:0;O8;G	0	0	0	0	0
Car 18:1;O2	0	0	0	0	0
ST 29:3;O5	0	0	0	0	0
NAT 25:5	0	0	0	0	0
ST 25:1;O;Hex	0	0	0	0	0
LPE 20:3	0	0	0	0	0.078692
ST 29:2;O8;T	0	0	0	0	0
ST 29:5;O7;GlcA	0	0	0	0.059644	0
ST 21:0;O4;HexNAc	0	0	0	0	0
ST 30:1;O4;S	0	0	0	0	0
ST 22:1;O4;HexNAc	0	0	0	0	0
ST 29:0;O6;T	0	0	0	0	0
ST 26:2;O3;HexNAc	0	0	0	0	0
ST 30:5;O;Hex	0	0	0	0.072692	0
ST 30:0;O4;T	0	0	0	0.10906	0
PR 32:10;O10	0	0	0	0	0
ST 27:0;O4;GlcA	0	0	-0.17001	0	0
ST 27:2;O3	0	0	0	0.12078	0
ST 18:0;O4;HexNAc	0	0	0	0	0
LPC O-17:0;O	0	0	0	0	0.1991
ST 37:9;O3	0	0	0	0.054151	0
ST 29:3;O7	0	0	0	0.067672	0
PC 20:1;O	0	0	0	0	0
LPC O-18:2	0	0	0	0	0
ST 50:4;O7	0	0	0	0	0
Car 18:4	0	0	0	0	0
ST 29:6;O3	0	0	0	0	0
LPC 15:1	0	0	0	0	0
ST 28:0;O2;S	0	0	0	0	0
ST 28:4;O3;G	0	0	0	0	0
LPI O-14:0;O	0	0	0	0	0
PR 41:12;O2	0	0	0	0	0
LPI 29:3	0	0	0	0	0
ST 27:3;O3;F	0	0	0	0	0
PR 24:3;O7	0	0	0	0	0
ST 25:0;O2;S	0	0	0	0	0
NAT 24:0;O3	0	0	0	0	0.07499
PE-Cer 29:0;O3	0	0	0	0	0
ST 29:5;O;Hex	0	0	0	0	0
PC O-24:5	0	0	0	0	0
NAT 24:6	0	0	0	0	0.043978
NAT 21:0;O3	0	0	0	0	0.0106
ST 20:0;O2;Hex	0	0	0	0	0
ST 30:0;O8	0	0	0	0	0
SPB 18:0;O2	0	0	0	0.0080687	0
Car 16:2	0	0	-0.051437	0	0
ST 30:4;O2	0	0	0	0.13142	0
PR 18:1;O	0	0	0	0	0
NAE 21:3;O2	0	0	0	0	0
ST 23:4;O3	0	0	0.19765	0	0
ST 29:3;O3;F2	0	0	0	0	0
FA 22:6	0	0	0	0	0
PC O-19:1	0	0	0	0	0
LPC 17:2	0	0	0	0	0.066798
NAT 31:2	0	0	0	0	0
MGDG 32:2	0	0	0	0	0
ST 50:3;O7	0	0	0	0	0
NAT 17:0	0	0	0	0	0
Car 17:0;O3	0	0	0	0	0
ST 30:3;O3;S;Si	0	0	0	0	0
PG O-30:0	0	0	0	0	0
NAT 27:0;O2	0	0	0	0	0
LPC 15:0	0	0	0	0	0
ST 27:2;O4;F2	0	0	0	0	0.044687
ST 27:1;O6	0	0	0	0	0
ST 24:3;O	0	0	0	0	0
NAT 28:6	0	0	0	0	0.11503
ST 30:3;O7	0	0	0	0	0.19768
FA 30:2;O8	0	0	0	0	0.33069
PC O-24:4	0	0	-0.059002	0	0
ST 27:0;O5;HexNAc	0	0	0	0	0
LPC O-27:5	0	0	0	0	0
ST 25:2;O4	0	0	0	0	0
NAT 25:4	0	0	0	0	0
ST 27:3;O3;F3	0	0	0	0	0
ST 26:0;O5;S	0	0	0	0	0
SPB 20:0;O2	0	0	0	-0.10551	0
Car 22:3;O2	0	0	0	0	0
PE-Cer 32:2;O5	0	0	0	0	0
ST 21:3;O6;T	0	0	0	0	0
ST 20:1;O;Hex	0	0	0	0	0
FA 28:0;O5	0	0	0	0	0
PE-Cer 32:0;O5	0	0	-0.10537	0	0
LPC 27:6	0	0	0	0	0
ST 30:0;O3;HexNAc	0	0	0	0	0
LPC O-32:3	0	0	0	0	0
Car 34:3;O	0	0	0	0	0
NAT 29:6	0	0	0	0	0
LPC O-23:1	0	0	0	0	0
NAT 30:3;O4	0	0	0	0	0
PR 55:12;O4;P	0	0	0.12852	0	0
PR 78:18;O8	0	0	0	0	0
LPC 20:0	0	0	0	0	0.20273
ST 21:6;O2	0	0	0	0	0
Car 24:2;O	0	0	0	0	0
NA 25:4	0	0	0	0	0
ST 26:0;O7	0	0	0	0.029484	0
NA 21:3;O	0	0	0	0	0
MG 16:0	0	0	0	0	0
Car 34:1;O4	0	0	0	0	0
LPG O-34:3	0	0	-0.037704	0	0
ST 28:5;O7	0	0	0	0	0
NAT 26:0;O3	0	0	0	0	0.15055
Cer 20:1;O2	0	0	0	0	0
NAE 26:6	0	0	0	0	0
FA 25:1;O3	0	0	0	0	0
NAE 25:1;O2	0	0	0	0	0
NAE 26:1;O2	0	0	0	0	0
Car 15:0	0	0	0	0	0
ST 27:2;O2	0	0	0	0	0
ST 31:3;O3;F	0	0	0	0	0
ST 25:3;O4;G	0	0	0	0	0
PR 46:5;O4;N3	0	0	0	0	0
ST 30:4;O	0	0	0	0	0
LPC 22:2	0	0	0	0	0.038505
SPB 28:1;O4;N	0	0	0	0	0
NAT 28:5	0	0	0	0	0.21565
LPE 22:5	0	0	0	0	0
GlcCer 32:0	0	0	-0.20978	0	0
FA 20:0;F	0	0	0	0	0
ST 30:3;O2;N	0	0	0	0	0
ST 28:3;O3;F2	0	0	0	0	0
DG 23:4;O	0	0	0	0	0
LPC O-25:0	0	0	0	0	0
PR 95:18;O	0	0	0	0	0
ST 26:4;O4;P	0	0	0	0	0
Cer 30:4;O6	0	0	0	0	0
NAT 30:0;O2	0	0	0	0	0
FAG 26:0;O2	0	0	0	0	0
ST 27:0;O;Hex	0	0	0	0	0
PI 29:0	0	0	0	0	0
ST 19:4;O2	0	0	0	0	0
MIPC 32:3;O3	0	0	0	0	0
ST 24:2;O5	0	0	0	0	0
FA 23:6	0	0	0	0	0
ST 27:5;O	0	0	0	0	0
SM 30:5;O2	0	0	0	0	0
PE-Cer 29:1;O4	0	0	0	0.0072875	0
PA O-30:1	0	0	0	0	0
ST 21:0;O7	0	0	0	0	0
LPC O-15:0	0	0	0	0	0
ST 29:6;O7;S	0	0	0	0	0
ST 28:0;O4;Hex	0	0	0	0.081039	0
PK 30:14;O13	0	0	0	0	0
LPC O-23:2	0	0	0	0	0
PK 29:7;O14	0	0	0	0	0
DG O-24:2	0	0	0	0	0
SHexCer 35:1;O6	0	0	0	0	0
LPG 34:1	0	0	0	0	0
HC 20:2;O	0	0	0	0	0
DG O-26:3	0	0	0	0	0
LPG O-34:5	0	0	0	0	0
ST 29:4;O3;G	0	0	0	0	0
DG 28:4;O2	0	0	0	0	0
NA 29:6;O2;N	0	0	0	0	0
NAT 29:5	0	0	0	0	0.018699
ST 23:2;O2	0	0	0	0	0
LPC 22:1	0	0	0	0	0.055522
ST 30:2;O4;G	0	0	0	0	0
ST 22:0;O7	0	0	0	0	0
ST 23:2;O3;G	0	0	0	0	0
ST 27:0;O6	0	0	0	0.024874	0
ST 30:1;O6	0	0	0	0	0
ST 30:3;O4	0	0	0	0.055272	0
ST 28:1;O5	0	0	0	0	0
ST 28:4;O2	0	0	-0.03056	0	0
FAHFA 27:1;O	0	0	-0.21184	0	0
Cer 28:0;O3	0	0	-0.18898	0	0
PG 44:12	0	0	0	0	0
PI 36:2	0	0	0	0	0
Hex2Cer 32:2;O4	0	0	0	0	0
PC O-21:0	0	0	-0.013067	0	0
PC 36:4;O2	0	0	0	0	0
PC 38:6;O	0	0	0	0	0
PC 40:8;O	0	0	0	0	0
ST 21:4;O2	0	0	0	0	0
PK 37:9;O3	0	0	0	0	0
SHexCer 40:5;O2	0	0	0	0	0
PI 36:1	0	0	0	0	0
Hex2Cer 32:1;O4	0	0	0	0	0
SHexCer 43:2;O4	0	0	0	0	0
PI-Cer 42:3;O4	0	0	0	0	0
ACer 43:6;O3	0	0	0	0	0
PI 45:2	0	0	0	0	0
ST 29:2;O3;G	0	0	0	0.022206	0
LPG O-33:0;O	0	0	0	0	0
ST 30:1;O5	0	0	0	0	0
ST 30:1;O4;G	0	0	0	0	0
Car 29:6	0	0	0	0	0
NAT 28:2;O3	0	0	0	0	0
LPC O-19:2	0	0	0	0	0
PE-Cer 43:6;O4	0	0	0	0	0
PG O-40:5	0	0	0	0	0
PG 44:11	0	0	0	0	0
SHexCer 36:5;O2	0	0	0	0	0
PI-Cer 33:4;O5	0	0	0	0	0
PI 32:0	0	0	0	0	0
PC 39:5	0	0	0	0	0
PA 44:7	0	0	0	0	0
PG 42:9	0	0	0	0	0
SHexCer 42:2;O2	0	0	0	0	0
NAE 24:3;O2	0	0	0	0	0
LPA O-34:5	0	0	0	0	0
PS 36:2	0	0	0	0	0
ST 33:5;O4	0	0	0	0	0
ST 28:5;O2	0	0	0	0	0
MG 20:0	0	0	0	0	0
ST 31:6;O3	0	0	0	0	0
PS 42:7	0	0	0	-0.15628	0
PI 40:8	0	0	0	0	0
SM 38:3;O6	0	0	0	0	0
NAE 24:1;O	0	0	0	0	0
Cer 45:5;O	0	0	0	0	0
PI-Cer 32:0;O4	0	0	0	0	0
PG 34:3	0	0	0	0	0
PE 38:6;O	0	0	0	0	0
PS 38:3	0	0	0	0	0
FAHFA 26:2;O	0	0	0	0	0
PI O-44:10	0	0	0	0	0
PG O-44:9	0	0	0	0	0
PI 36:1;O	0	0	0	0	0
PG O-42:7	0	0	0	0	0
PI-Cer 38:4;O4	0	0	0	0	0
Hex2Cer 34:3;O2	0	0	0	0	0
PI 44:8;O	0	0	0	0	0
NAE 29:5;O	0	0	0	0	0
PS 36:0	0	0	0	0	0
LPC O-31:6	0	0	0	0	0
FOH 37:3;O3	0	0	0	0	0
PC 32:3	0	0	0	0	0
PS O-36:3	0	0	0	0	0
HexCer 43:6;O6	0	0	0	0	0
PR 55:14;O8	0	0	0	0	0
PG 38:4;O	0	0	0	0	0
Hex2Cer 31:3;O2	0	0	0	0	0
ST 27:3;O;F2	0	0	0	0	0
SM 40:2;O2	0	0	0	0	0
PG dO-40:0;O	0	0	0	0	0
ST 28:1;O2	0	0	0	0	0
ST 25:3;O8;S	0	0	0	0	0
NAE 34:4;O4	0	0	0	0	0
HexCer 41:6;O5	0	0	-0.087311	0	0
PG 45:9;O	0	0	0	0	0
ST 29:1;O3	0	0	0	0	0
PG dO-40:1;O	0	0	0	0	0
PC 45:9;O	0	0	0	0	0
MIPC 33:2;O5	0	0	0	0	0
PA 39:2	0	0	0	0	0
PS 40:3	0	0	0	0	0
PG O-44:8	0	0	0	0	0
SHexCer 43:5;O2	0	0	0	0	0
TG 44:9;O2	0	0	0	0	0
SM 36:2;O4	0	0	0	0	0
PC 39:4;O	0	0	0	0	0
PC 34:4	0	0	0	0	0
HexCer 42:6;O6	0	0	0	0	0
PC 37:6	0	0	0	0	0
ST 27:1;O;Hex	0	0	0	0	0
PI-Cer 38:3;O4	0	0	0	0	0
PC 28:0	0	0	0	0	0
TG 45:0	0	0	0	0	0
ST 28:0;O2	0	0	0	0	0
Hex2Cer 29:1;O2	0	0	0	0	0
PI O-38:3	0	0	0	0	0
Hex2Cer 32:0;O2	0	0	-0.054991	0	0
SHexCer 39:2;O2	0	0	0	0	0
PC 34:5	0	0	0	0	0
PA 45:10	0	0	0	0.15247	0
PI O-36:1	0	0	0	0	0
PI 38:5	0	0	-0.043821	0	0
MIPC 34:2;O2	0	0	0	0	0
ST 29:2;O4	0	0	0	0	0
PA 41:5	0	0	0	0	0
HexCer 37:3;O4	0	0	0	0	0
FAHFA 35:1;O	0	0	0	0	0
PC 38:4;O	0	0	0	0	0
PG 40:5;O	0	0	0	0	0
PI-Cer 34:0;O4	0	0	0	0	0
SM 40:5;O4	0	0	0	0	0
Hex2Cer 33:4;O2	0	0	0	0	0
PI O-40:6	0	0	0	0	0
PC 32:2	0	0	0	0	0
TG 40:6;O2	0	0	0	0	0
PI-Cer 31:0;O3	0	0	-0.092251	0	0
PC 37:5	0	0	0	0	0
HexCer 40:5;O5	0	0	0	0	0
GlcADG 34:1	0	0	0	0	0
SM 41:6;O3	0	0	0	0	0
HexCer 37:3;O5	0	0	0	0	0
PI-Cer 36:1;O4	0	0	-0.037362	0	0
LPA O-34:1	0	0	0	0	0
PC 36:5	0	0	0	0	0
PR 48:12;O8	0	0	0	0	0
Hex2Cer 34:2;O2	0	0	0	0	0
SHexCer 44:3;O2	0	0	0	0	0
PR 41:12;O3	0	0	0	0	0
SM 33:2;O4	0	0	0	0	0
Cer 33:2;O2	0	0	0	0	0
PIP2 21:1;O	0	0	0	0	0
SM 42:3;O4	0	0	-0.019544	0	0
MIPC 50:3;O3	0	0	0	0	0
MIPC 50:4;O3	0	0	0	0	0
PC 29:2	0	0	0	0	0
PG 47:10;O	0	0	0	0	0
SHexCer 43:5;O4	0	0	0	0	0
PC 34:6	0	0	0	0	0
PG 34:0;O	0	0	0	0	0
Hex2Cer 29:2;O2	0	0	0	0	0
Hex2Cer 36:6;O4	0	0	0	0	0
LPI O-34:0	0	0	0	0	0
PC 34:3	0	0	0	0	0
Hex2Cer 29:0;O2	0	0	0	0	0
TG 43:2;O3	0	0	0	0	0
PC 38:6	0	0	0	0	0
SHexCer 40:1;O2	0	0	0	0	0
PC 44:10	0	0	0	0	0
ST 28:0;O;GlcA	0	0	0	0	0
ST 30:0;O5;HexNAc	0	0	0	0.03312	0
HexCer 38:4;O6	0	0	0	0	0
PI-Cer 34:2;O6	0	0	-0.016637	0	0
PA 47:11	0	0	0	0	0
PS 40:6	0	0	0	0	-0.12429
PG O-46:8	0	0	0	0	0
DG 32:4	0	0	0	0	0
DG 33:4	0	0	0	0	0
ST 23:0;O7;HexNAc	0	0	0	0	0
DG 36:7	0	0	0	0	0
DG 38:8	0	0	0	0	0
PR 50:14;O2	0	0	0	0	-0.079453
DG 42:5	0	0	0	0	-0.082994
PI O-42:3	0	0	0	0	0
SM 28:6;O4	0	0	0	0	0
MGDG 36:8	0	0	0	0	0
PR 60:16;O6	0	0	0	0	0
SHexCer 43:3;O2	0	0	0	0	0
TG 45:3;O2	0	0	0	0	0
DG 28:1	0	0	0	0	0
MG O-33:4	0	0	0	0	0
DG 34:5	0	0	0	0	0
DG 42:11	0	0	0	0	0
PE 42:9	0	0	0	0	0
PG 39:2	0	0	0	0	0
PC 33:2	0	0	0	0	0
PE O-40:0	0	0	0	0	-0.0092487
PS O-42:4	0	0	0	0	0
PG 36:3	0	0	0	0	0
PI-Cer 37:0;O2	0	0	0	0	0
MIPC 32:5;O3	0	0	0	0	0
TG 41:3;O2	0	0	0	0	0
SM 36:3;O4	0	0	0	0	0
SM 42:6;O2	0	0	0	0	0
PC 32:4	0	0	0	0	0
PR 50:11;O4;P	0	0	0	0	0
HexCer 43:3;O2	0	0	0	0	0
DGDG 34:6;O2	0	0	0	0	0
MIPC 31:1;O3	0	0	0	0	0
DG 38:2	0	0	0	0	0
DG O-40:6	0	0	0	0	0
PC 42:10	0	0	0	0	0
TG 38:3;O2	0	0	0	0	0
TG 40:4;O2	0	0	-0.00085953	0	0
MIPC 36:6;O2	0	0	0	0	0
PIP 57:3	0	0	0	0	0
MIPC 53:3;O4	0	0	0	0	0
DG O-44:11	0	0	0	0	0
HexCer 33:2;O2	0	0	0	0	0
HexCer 34:1;O3	0	0	0	0	0
PG dO-40:0	0	0	0	0	0
Hex2Cer 31:2;O2	0	0	0	0	0
PG 39:2;O	0	0	0	0	0
PC 41:3	0	0	0	0	0
PI 39:4	0	0	0	0	0
HexCer 37:4;O4	0	0	0	0	0
PC 35:3	0	0	0	0	0
PC 39:6	0	0	0	0	0
HexCer 42:1;O5	0	0	0	0	0
DG 30:2	0	0	0	0	0
DG 36:6	0	0	0	0	0
FAG 30:0;O3	0	0	0	0	0
LPA O-34:0	0	0	0	0	0
Cer 34:2;O2	0	0	0	0	0
TG O-35:0;O3	0	0	0	0	0
PIP2 28:0	0	0	0	0	0
PI O-32:0;O	0	0	0	0	0
SHexCer 38:3;O2	0	0	0	0	0
PIP2 28:2	0	0	0	0	0
MIPC 52:0;O6	0	0	0	0	0
SM 38:5;O6	0	0	0	0	0
PA 33:6	0	0	0	0	0
CerP 30:0;O6	0	0	0	0	0
SHexCer 35:5;O3	0	0	0	-0.082553	0
DG 37:4	0	0	0	0	0
TG 37:0;O2	0	0	0	0	-0.019616
DG 44:4;O2	0	0	0	0	0
Cer 34:1;O3	0	0	0	0	0
PS O-38:2	0	0	0	0	0
MIPC 46:0;O4	0	0	0	0	0
TG 36:2	0	0	0	0	0
PE O-38:7	0	0	0	0	-0.019512
HexCer 33:1;O6	0	0	0	0	-0.004977
PG 33:0;O	0	0	0	0	0
PG 38:5	0	0	0	0	0
HexCer 35:2;O6	0	0	0	0	0
HC 25:2	0	0	0	0	0
ST 26:0;O5	0	0	0	-0.014374	0
DG 32:3	0	0	0	0	0
CerP 40:1;O2	0	0	0	0	0
PE O-36:6	0	0	0	0	-0.15086
PI 34:0	0	0	0	0	-0.15232
PG O-42:12	0	0	0	0	0
TG 39:2;O2	0	0	0	0	0
DG O-22:3	0	0	0	0	0
DG 28:1;O	0	0	0	0	0
HexCer 38:0;O5	0	0	0	0	0
HexCer 37:2;O3	0	0	0	0	0
PI 40:5	0	0	0	0	0
PG 44:4;O	0	0	0	0	0
Hex2Cer 37:3;O2	0	0	0	0	0
PC 44:8	0	0	0	0	0
PI-Cer 40:3;O4	0	0	0	0	0
Cer 43:3;O5	0	0	0	0	0
SHexCer 41:1;O2	0	0	0	0	0
DG O-43:10	0	0	0	0	0
HexCer 32:1;O2	0	0	0	0	0
PC 45:9	0	0	0	0	0
PC O-35:4	0	0	0	0	0
FAHFA 36:5;O	0	0	0	0	0
HexCer 39:2;O2	0	0	0	0	0
PG 37:1	0	0	0	0	0
HexCer 34:2;O2	0	0	0	0	0
CerP 40:2;O2	0	0	0	0	0
LPC O-34:5	0	0	0	0	0
TG 42:3	0	0	0	0	0
PI O-36:0	0	0	0	0	0
DG O-33:0	0	0	0	0	0
CerP 44:4;O2	0	0	0	0	0
PC 65:2;O	0	0	-0.09216	0	0
TG 36:1;O2	0	0	0	0	0
SM 35:6;O5	0	0	0	0	0
DG 34:4	0	0	0	0	0
ST 55:5;O7	0	0	0	0	0
ST 56:5;O7	0	0	0	0	0
PK 26:8;O16	0	0	0.1888	0	0
PC 31:0	0	0	-0.11665	0	0
ST 57:6;O7	0	0	0	0	0
PG 34:1	0	0	0	0	0
PG 37:0	0	0	0	0	0
PI-Cer 41:2;O2	0	0	0	0	0
DG 38:7	0	0	0	0	0
PC 32:1	0	0	0	0	0
TG 38:2;O2	0	0	0	0	0
DG dO-40:0	0	0	0	0.1103	0
HexCer 32:0;O2	0	0	0	0.15878	0
DG 41:5	0	0	0	0.22146	0
SM 42:6;O3	0	0	0	0	0
SHexCer 42:0;O2	0	0	0	0	0
SM 42:2;O6	0	0	0	0	0
PI 64:4	0	0	0	0.17756	0
PIP 67:2	0	0	0	0.04045	0
TG 44:8;O	0	0	0	0	-0.046638
PC 39:3	0	0	0	0	-0.12957
MIPC 50:1;O3	0	0	0	0	0
PA O-38:0	0	0	0	0	0
Cer 42:2;O5	0	0	0	0	0
SM 35:3;O4	0	0	0	0	0
MG O-26:5	0	0	0	0	0
PS 40:4	0	0	0	0	-0.094881
LPI 34:0;O	0	0	0	0	-0.10934
DG 39:4;O	0	0	0	0	0
PIP 66:1	0	0	0	0	0
DG 39:7	0	0	0	0	0
HexCer 35:2;O3	0	0	0	0	0
DG 44:9;O2	0	0	0	0	0
PI 68:7	0	0	0	0	0
PC O-30:0	0	0	0	0	0
DG 37:0;O2	0	0	0	0	0
PI 67:7	0	0	0	0	0
DG 43:7;O	0	0	0	0	0
DG 45:8	0	0	0	0	0
TG 45:4;O2	0	0	0	0	0
PI-Cer 39:0;O2	0	0	0	0	0
PR 56:12;O6	0	0	0	0	0
DG 28:0	0	0	0	0	0
TG 36:3	0	0	0	0	0
SM 32:0;O4	0	0	0	0	0
TG 41:7	0	0	0	0	0
PC 36:3	0	0	0	0	0
PI 66:6	0	0	0	0	0
TG O-33:0;O3	0	0	0	0	0
DG 39:4	0	0	0	0	0
TG 37:4	0	0	0	0	0
PE-Cer 36:1;O3	0	0	0	0	0
SM 42:4;O3	0	0	0	0	0
PC 39:2	0	0	0	0	0
NA 35:3;O4	0	0	0	0	0
Cer 38:1;O4	0	0	0	0	0
TG 39:0;O	0	0	0	0	0
PI 58:0	0	0	0	0	0
DG O-42:9	0	0	0	0	0
FA 38:2;O3;N2	0	0	0	0	0
SHexCer 39:1;O2	0	0	0	0	0
PI-Cer 38:0;O4	0	0	0	0	0
DG 35:4	0	0	0	0.0024353	0
DG 38:6	0	0	0	0	0
DG 42:9	0	0	0	0	0
DG 44:11	0	0	0	0	0
PC O-38:5	0	0	0	0	0
SM 36:4;O4	0	0	0	0	0
HexCer 43:4;O4	0	0	0	0	0
SM 40:0;O6	0	0	0	0	0
Hex2Cer 36:1;O2	0	0	0	0	0
PG O-64:0	0	0	0	0	0
PG 40:3;O	0	0	0	0	0
SM 38:1;O3	0	0	0	0	0
SM 48:6;O4	0	0	0	0	0
PG O-48:5	0	0	0	0	0
SM 49:6;O4	0	0	0	0	0
ACer 56:6;O6	0	0	0	0	0
PA 52:4;O	0	0	0	0	0
PI 36:7	0	0	0	0	-0.067843
DG O-34:0	0	0	0	0	0
PC O-40:6	0	0	0	0	0
PG 39:0	0	0	0	0	0
ACer 70:0;O2	0	0	0	0	0
PI 67:1;O	0	0	0	0	0
PIP 68:6	0	0	0	0	0
DG 32:2	0	0	0	0	0
PG 36:1	0	0	0	0	-0.014752
SM 42:4;O4	0	0	0	0	0
PC O-68:12	0	0	0	0	0
PG 67:6	0	0	0	0	0
PE O-40:7	0	0	0	0	-0.053597
TG 44:3;O2	0	0	0	0	0
MG 31:0;O	0	0	0	0	0
DG 36:5	0	0	0	0	0
ACer 71:6;O6	0	0	0	0	0
PI 62:7;O	0	0	0	0	0
FA 40:0;O6	0	0	0	0	0
SM 35:1;O4	0	0	0	0	0
PA 67:4	0	0	0	0	0
PIP 58:10	0	0	0	0	0
PI 66:5	0	0	0	0	0
DG 34:3	0	0	0	0	0
PE O-36:4	0	0	0	0	0
PI O-58:0;O	0	0	0	0	0
PI 64:3	0	0	0	0	0
DG 37:2	0	0	0	0	0
DG 44:6	0	0	0	0	0
DG 41:2;O2	0	0	0	0	0
HexCer 39:1;O4	0	0	0	0	0
PC 40:5	0	0	0	0	0
PI 67:6	0	0	0	0	0
DG 43:6	0	0	0	0	0
Cer 36:2;O2	0	0	0	0	0
SM 35:0;O2	0	0	0	0	0
TG 43:2;O	0	0	0	0	0
SM 39:6;O4	0	0	0	0	0
HexCer 41:2;O4	0	0	0	0	0
PIP 67:1	0	0	0	0	0
TG 44:6;O	0	0	0	0	0
ST 54:3;O7	0	0	0	0	0
NAE 34:3;O3	0	0	0	0	0
DG 37:2;O	0	0	0	0	0
DG 40:3	0	0	0	0	0
HexCer 36:2;O2	0	0	-0.086982	0	0
PI 60:0	0	0	0	0	0
MG O-16:3	0	0	0	0	0
DG 39:3	0	0	0	0	0
PC 37:3	0	0	0	0	0
SM 43:4;O2	0	0	0	0	0
PA O-46:3	0	0	0	0	0
PG 64:9	0	0	0	0	0
Cer 43:2;O5	0	0	0	0	0
PA O-39:0	0	0	0	0	0
PC O-34:5	0	0	-0.019516	0	0
HexCer 39:2;O3	0	0	0	0	0
PG 34:0	0	0	0	0	0
TG 98:21	0	0	0	0	0
CerP 46:3;O2	0	0	0	0	0
DG 53:10	0	0	0	0	0
PG 39:0;O	0	0	0	0	0
PG 44:0;O	0	0	0	0	0
PI-Cer 41:1;O2	0	0	0	0	0
TG 96:20	0	0	0	0	0
PIP 52:5	0	0	0	0	0
FA 32:1;O2	0	0	0	0	0
TG 36:0;O2	0	0	0	0	0
TG 82:12;O2	0	0	0	0.22893	0
TG 72:7;O2	0	0	0	0	0
Cer 34:0;O2	0	0	0	0	0
DG 40:4	0	0	0	0.057712	0
Cer 41:0;O4	0	0	0	0	0
DG 42:4	0	0	0	0.091208	0
PC O-40:7	0	0	0	0	0
PG 39:1	0	0	0	0	0
PI 62:1	0	0	0	0	0
TG O-80:16	0	0	0	0	0
TG 93:20	0	0	0	0	0
TG 45:4;O	0	0	0	0	0
PC 37:4	0	0	0	0	0
PC O-36:1	0	0	0	0	0
Cer 34:1;O4	0	0	0	0	0
TG 94:5;O2	0	0	0	0	0
TG 96:5	0	0	0	0	0
TG 48:6;O2	0	0	0	0	0
HC 36:1	0	0	0	0	0
DG 42:8	0	0	0	0	0
MG O-32:1	0	0	0	0	0
FA 40:0;O	0	0	0	0	0
ST 57:5;O7	0	0	0	0	0
MIPC 50:6;O4	0	0	0	0	0
PIP 56:8	0	0	0	-0.07215	0
DG 41:4	0	0	0	0	0
PR 56:11;O6	0	0	0	0	0
CL 54:6	0	0	0	0	0
DG 33:2	0	0	0	0	0
PS 66:2	0	0	0	0	0
TG 75:10;O2	0	0	0	0	0
PS 68:4	0	0	0	0	0
FAG 32:0;O3	0	0	0	0	0
HexCer 34:1;O2	0	0	0	0	0
SM 42:1;O6	0	0	0	0	0
MGDG 36:4	0	0	0	0	0
HexCer 38:0;O6	0	0	0	0	0
PI-Cer 40:0;O2	0	0	0	0	0
PI 64:2	0	0	0	0	0
PS 68:3	0	0	0	0	0
TG O-84:19	0	0	0	0	0
DG 37:5	0	0	0	0	0
HexCer 35:1;O6	0	0	0	0	0
CerP 52:6;O2	0	0	0	0	0
TG 41:6	0	0	0	0	0
DG 46:7	0	0	0	0	0
PI 61:0	0	0	0	0	0
TG O-84:18	0	0	0	0	0
TG O-86:20	0	0	0	0	0
DG 43:6;O	0	0	0	0	0
ACer 48:6;O3	0	0	0	0	0
PC O-38:4	0	0	0	0	0
TG 45:3;O	0	0	0	0	0
NA 40:2;O4;N	0	0	0	0	0
PC O-32:1	0	0	0	0	-0.14119
DG 43:5	0	0	0	0	0
ST 45:2;O7	0	0	0	0	0
PI O-34:0	0	0	0	0	0
PG O-38:0	0	0	0	0	0
SM 49:5;O4	0	0	0	0	0
TG O-88:21	0	0	0	0	0
SM 36:0;O2	0	0	0	0	0
ACer 43:0;O4	0	0	0	0	0
PR 58:13;O6	0	0	0	0	0
PI 63:1	0	0	0.10905	0	0
TG 90:18;O2	0	0	0	0	0
SM 35:2;O4	0	0	0	0	0
CerP 49:3;O2	0	0	0	0	0
SHexCer 44:1;O2	0	0	0	-0.038468	0
PC O-40:5	0	0	0	0	0
HexCer 45:4;O4	0	0	0	-0.096728	0
Hex(3)-Fuc-Cer 38:1;O2	0	0	0	-0.034879	0
TG 54:6	0	0	0	0	0
TG 55:6	0	0	0	0	0
PIP 56:7	0	0	0	0	0
TG 79:19;O	0	0	0	0	0
DG 38:5	0	0	0	0	0
Cer 46:3;O5	0	0	0	0	0.080488
DG 35:3	0	0	0	0	0
TG 54:12	0	0	0	0	0
PI 65:2	0	0	0	0	0
SM 41:4;O4	0	0	0	0	0
DG 47:8	0	0	0	0	0
FA 39:0;O7;N	0	0	0	0	0
PA 39:0	0	0	0	-0.11138	0
TG 47:12;O2	0	0	0	0	0
CerP 50:4;O2	0	0	0	0	0
CerP 51:5;O2	0	0	0	0	0
DG dO-36:0	0	0	0	0	0
DG 32:1	0	0	0	0	0
SCer 33:0;O	0	0	0	0	0
DG 30:0	0	0	0	0	0
PC O-37:0;O	0	0	0	0	0
PA 65:1	0	0	0	0	0
NA 35:3;O2;N2	0	0	0	0	0
SM 36:0;O3	0	0	0	0	0
PI O-60:0;O	0	0	0	0	0
TG 91:18;O	0	0	0	0	0
TG 93:19;O	0	0	0	0	0
Cer 38:0;O4	0	0	0	0	0
PC 42:5	0	0	0	0	0
PG 41:0;O	0	0	0	0	0
DG O-44:9	0	0	0	0	0
Cer 48:6;O4	0	0	0	0	0
DG 46:6	0	0	0	0	0
TG O-88:20	0	0	0	0	0
DG O-41:7	0	0	0	0	0
PC O-31:2	0	0	0	0	-0.12741
DG 38:2;O2	0	0	0	0	-0.09783
PC O-31:1	0	0	0	0	-0.15831
DG 43:2;O2	0	0	0	0	0
PE O-40:6	0	0	0	0	0
TG 44:5;O	0	0	0	0	0
PC 44:7	0	0	0	0	0
NA 40:2;O5;N	0	0	0	0	0
DG 44:5	0	0	0	0	0
PC O-36:2	0	0	0	0	0
DG 35:0;O	0	0	0	0	0
Cer 40:1;O4	0	0	0	0	0
DG 41:4;O	0	0	0	0	0
DG O-46:8	0	0	0	0	0
SM 39:2;O4	0	0	0	0	0
TG 54:2	0	0	0	0	0
PA 67:2	0	0	0	0	0
SM 44:6;O4	0	0	0	0	0
DG 40:6	0	0	0	0	0
PC O-33:3	0	0	0	0	0
TG 40:2;O	0	0	0	0	0
TG O-76:12	0	0	0	0	0
TG 68:2;O2	0	0	0	0	0
PI 66:2	0	0	0	0	0
TG O-84:17	0	0	0	0	0
MG O-31:2	0	0	0	0	0
NAE 34:2;O	0	0	0	0	0
TG 46:3;O2	0	0	0	0	0
PC O-42:6	0	0	0	0	0
DG 37:1;O	0	0	0	0	0
ST 53:4;O7	0	0	0	0.057566	0
SM 33:6;O3	0	0	0	0	0
DG O-46:10	0	0	0	0	0
PC O-38:3	0	0	0	0	0
TG 74:5	0	0	0	0	0
Cer 39:0;O3	0	0	0	0	0
PIP 54:5	0	0	0	0	0
PS 60:10;O	0	0	0	0	0
Hex2Cer 50:5;O5	0	0	0	0	0
HC 16:1;O	0	0	0	0	0
DG O-38:5	0	0	0	0	0
Cer 40:5;O2	0	0	0	0	0
HexCer 39:0;O5	0	0	0	0	0
SM 42:0;O4	0	0	0	0	0
PR 58:14;O3	0	0	0	0	0
TG 87:15;O2	0	0	0	-0.082776	0
DG 42:7	0	0	0	0	0
CerP 43:2;O2	0	0	0	0	0
TG 89:16;O2	0	0	0	-0.012768	0
TG 76:8;O2	0	0	0	0	0
DG 39:5	0	0	0	0	0
TG 70:4;O2	0	0	0	0	0
PE-Cer 28:6;O5	0	0	0	0	0
PE-Cer 29:5;O4	0	0	0	0	0
DG O-48:7	0	0	0	0	0
TG 48:8;O2	0	0	0	0	0
SM 48:4;O4	0	0	0	0	0
PIP 56:6	0	0	0	0	0
CerP 51:4;O2	0	0	0	0	0
TG 92:20	0	0	0	0	0
TG 87:11;O3	0	0	0	0	0
TG 93:18;O2	0	0	0	0	0
PC O-33:0	0	0	0	0	0
HexCer 38:2;O2	0	0	0	0	0
DG 45:6;O	0	0	0	0	0
SM 38:1;O2	0	0	0	0	0
TG O-88:19	0	0	0	0	0
NA 42:2;O4;N	0	0	0	0	0
HexCer 38:1;O2	0	0	0	0	0
TG O-86:18	0	0	0	0	0
TG O-90:21	0	0	0	0	0
DG O-42:7	0	0	0	0	0
DG 41:3;O	0	0	0	0	0
TG 38:0;O2	0	0	0	0	0
ST 53:2;O7	0	0	0	0	0
ST 55:3;O7	0	0	0	0	0
DG O-50:10	0	0	-0.1406	0	0
TG O-84:16	0	0	0.075032	0	0
TG 94:21	0	0	-0.1534	0	0
TG 89:12;O3	0	0	-0.15792	0	0
DG 41:3	0	0	0	0	0
TG O-82:15	0	0	0	0	0
PI 64:0	0	0	0	0	0
PK 35:8;O21	0	0	0	0	0
TG 48:7;O2	0	0	0	0	0
CerP 53:5;O2	0	0	0	0	0
PI 65:1	0	0	0	0	0
TG 95:19;O2	0	0	0	0	0
Cer 36:0;O2	0	0	0	0	0
DG 43:4	0	0	0	0	0
TG 76:7;O2	0	0	0	0	0
TG O-86:17	0	0	0	0	0
PI 67:2	0	0	0	0	0
Cer 42:1;O4	0	0	0	0	0
TG 39:3	0	0	0	0	0
DG 44:4	0	0	0	0	0
TG O-81:14	0	0	0	0	0
PI O-62:0;O	0	0	0	0	0
TG O-76:11	0	0	0	0	0
DG O-40:7	0	0	0	0	0
DG 36:2;O	0	0	0	0	0
DG 41:2	0	0	0	0	0
PC 37:1	0	0	0	0	0
TG O-80:13	0	0	0	0	0
TG O-77:11	0	0	0	0	0
PC O-37:4	0	0	0	0	0
TG 46:2;O2	0	0	0	0	0
TG 79:10;O2	0	0	0	0	0
TG O-85:17	0	0	0	0	0
DG O-38:6	0	0	0	0	0
PC 44:2	0	0	0	0	0
MGDG 30:1	0	0	0	0	0
PC O-34:1	0	0	0	0	0
PI 65:0	0	0	0	0	0
PI 67:1	0	0	0	0	0
SM 33:2;O2	0	0	0	0	0
PI 68:2	0	0	0	0	0
DG O-44:8	0	0	0	0	0
ACer 46:6;O2	0	0	0.11022	0	0
DGTS 34:2	0	0	0	0	0
DG 43:3;O2	0	0	0	0	0
Cer 48:5;O4	0	0	0	0	0
DG 46:5	0	0	0	0	0
PG 52:2;O	0	0	0	0	0
FA 76:5;O13	0	0	0	0	0
TG O-88:18	0	0	0	0	0
DG O-41:6	0	0	0	0	0
PI-Cer 52:0;O4	0	0	0	0	0
TG 95:21	0	0	-0.032467	0	0
PA O-42:0	0	0	0	0	0
PS 60:11;O	0	0	0	0	0
TG 92:13;O3	0	0	0	0	0
DG 42:6	0	0	0	0	0
DG O-36:0	0	0	0	0	0
PI 50:0	0	0	0	0	0
TG 68:4	0	0	0	0	0
PS 62:12;O	0	0	0	0	0
PIP2 58:1	0	0	0	0	0
ST 41:4;O15	0	0	0	0.075707	0
PIP3 36:8;O	0	0	0	0	0
PK 53:18;O26	0	0	0	0	0
ST 51:5;O7	0	0	0	0	0
PC 67:1	0	0	0	0	0
DG 34:1	0	0	0	0	0
TG O-78:10	0	0	0	0	0
PC 67:3	0	0	0	0	0
TG 35:0	0	0	0	0	0
PC 65:0	0	0	-0.15023	0	0
PIP 56:5	0	0	0	0	0
PC 44:6	0	0	0	0	0
Hex2Cer 42:2;O2	0	0	0	0	0
PC 63:1	0	0	0	0	0
DG O-36:3	0	0	0	0	0
FA 37:0;O	0	0	0	0	0
ST 40:0;O13	0	0	0	0	0
PA 67:0	0	0	0	0	0
TG O-36:0;O3	0	0	0	0	0
PC O-64:0;O	0	0	0	0	0
TG 72:2;O2	0	0	0	0	0
PI O-64:0;O	0	0	0	0	0
PI 66:0	0	0	0	0	0
Cer 43:1;O4	0	0	0	0	0
DG O-46:7	0	0	0	0	0
PC 64:0	0	0	0	0	0
TG 71:0;O2	0	0	0	0	0
TG O-71:0;O3	0	0	0	0	0
TG O-83:16	0	0	0	0	0
TG 78:6;O2	0	0	0	0	0
PIP 54:4	0	0	0	0	0
TG 75:5;O2	0	0	0	0	0
DG O-38:4	0	0	0	0	0
DG 37:0;O	0	0	0	0	0
DG O-46:9	0	0	0	0	0
TG 83:20	0	0	0	0	0
Cer 50:6;O4	0	0	0	0	0
TG 75:1;O2	0	0	0	0	0
PC 68:2	0	0	0	0	0
PC O-38:2	0	0	0	0	0
PC O-40:3	0	0	0	0	0
TG 35:2	0	0	0	0	0
PE-Cer 28:5;O5	0	0	0	0	0
SM 28:6;O5	0	0	0	0	0
DG 39:1;O	0	0	0	0	0
DG 45:2;O2	0	0	0	0	0
SM 40:1;O2	0	0	0	0	0
TG 43:0;O2	0	0	0	0	0
PC 36:0	0	0	0	0	0
ST 46:5;O2	0	0	0	0	0
Cer 41:0;O3	0	0	0	0	0
DG 38:3	0	0	0	0	0
SM 33:1;O2	0	0	0	0	0
PC 44:5	0	0	0	0	0
TG 80:8;O2	0	0	0	0	0
TG O-84:14	0	0	0	0	0
PI O-65:0;O	0	0	0	0	0
DG 42:3	0	0	0	0	0
PC 40:2	0	0	0	0	0
HexCer 41:0;O5	0	0	0	0	0
TG 77:10;O	0	0	0	0	0
PIP3 46:11	0	0	0	0	0
DG 36:2	0	0	0	0	0
DG 41:1;O2	0	0	0	0	0
DG 43:3	0	0	0	0	0
DG 44:3	0	0	0	0	0
ST 54:2;O7	0	0	0	0	0
HexCer 43:0;O6	0	0	0	0	0
HexCer 47:4;O5	0	0	0	0	0
PC O-68:8	0	0	0	0	0
DG O-42:6	0	0	0	0	0
PG O-39:1	0	0	0	0	0
PIP3 44:9	0	0	0	0	0
PG 67:3	0	0	0	0	0
PIP3 44:10	0	0	0	0	0
DG O-20:1	0	0	0	0	0
PG 68:6	0	0	0	0	0
TG 39:0	0	0	0	0	0
PIP3 42:8	0	0	0	0	0
PC O-65:6	0	0	-0.0093645	0	0
PC O-68:11	0	0	0	0	0
PG 65:2	0	0	0	0	0
TG 92:18	0	0	0	0	0
Cer 42:3;O2	0	0	0	0	0
ST 54:5;O7	0	0	0	0	0
HexCer 42:2;O2	0	0	0	0	0
PC 63:2	0	0	0	0	0
TG 82:9;O2	0	0	0	0	0
PC 42:3	0	0	0	0	0
PC 37:2	0	0	0	0	0
PC 39:4	0	0	-0.10621	0	0
DGTS 32:0	0	0	0	0	0
PI 68:0	0	0	0	0	0
TG O-86:15	0	0	0	0	0
Hex2Cer 41:1;O2	0	0	0	0	0
DG 33:0	0	0	0	0	0
HC 18:4	0	0	0	0	0.018504
Cer 35:0;O4	0	0	0	0	0.024546
Cer 43:6;O2	0	0	0	0	0.033044
TG 67:9;O3	0	0	0	0	0.068025
Cer 32:2;O6	0	0	0	0	0
DG O-36:0;O2	0	0	0	0	0
PG 65:3	0	0	-0.0028137	0	0
Cer 38:0;O2	0	0	0	0	0
Cer 40:1;O2	0	0	0	0	0
Cer 44:1;O4	0	0	0	0	0
PIP 54:3	0	0	0	0	0
DG 43:2	0	0	0	0	0
PI O-67:0;O	0	0	0	0	0
SM 32:0;O2	0	0	0	0	0
PS 62:11;O	0	0	0	0	0
MIPC 48:3;O2	0	0	0	0	0
PC 64:2	0	0	0	0	0
TG 78:0;O	0	0	0	0	0
Cer 42:0;O3	0	0	0	0	0
SM 43:2;O2	0	0	0	0	0
TG 81:8;O2	0	0	0	0	0
TG 99:21	0	0	0	0	0
PIP3 46:8	0	0	0	0	0
PG 66:4;O	0	0	0	0	0
PS 56:6;O	0	0	0	0	0
TG 73:1;O3	0	0	0	0	0
TG 71:0;O3	0	0	0	0	0
DG 36:1	0	0	0	0	0
Cer 42:0;O4	0	0	0	0	0
DG 40:0	0	0	0	0	0
TG 75:2;O3	0	0	0	0	0
PC 68:0	0	0	0	0	0
DG O-40:4	0	0	0	0	0
DG 39:0;O	0	0	0	0	0
DG O-44:4	0	0	0	0	0
DG 42:2	0	0	0	0	0
DG 42:1	0	0	0	0	0
TG O-85:16	0	0	0	0	0
DG O-42:5	0	0	0	0	0
Cer 46:6;O3	0	0	0	0	0
DG 41:0;O2	0	0	0	0	0
DG 44:2	0	0	0	0	0
TG O-87:17	0	0	0	0	0
TG 44:2	0	0	0	0	0
SM 41:0;O2	0	0	0	0	0
ACer 48:0;O4	0	0	0	0	0
PC 42:2	0	0	0	0	0
DG 36:0	0	0	0	0	0
DG O-46:0	0	0	0	0	0
TG 80:6;O	0	0	0	0	0
TG 84:8;O2	0	0	0	0	0
PC 44:4	0	0	0	0	0
SM 44:2;O2	0	0	0	0	0
DG O-44:6	0	0	0	0	0
Cer 48:3;O4	0	0	0	0	0
MG 21:1	0	0	0	0	0
TG 50:0;O	0	0	0	0	0
TG 77:9;O	0	0	0	0	0
PIP3 45:8	0	0	0	0	0
CE 10:2	0	0	0	0	0
DG O-45:2	0	0	0	0	0
DG O-41:4	0	0	0	0	0
PS 54:3;O	0	0	0	0	0
TG 92:1;O3	0	0	0	0	0
TG 95:2	0	0	0	0	0
TG 96:6	0	0	0	0	0
Cer 43:6;O	0	0	0	0	0
PC O-59:3	0	0	0	0	0
Cer 32:1;O6	0	0	0	0	0
TG 65:6;O3	0	0	0	0	0.034654
PC O-60:6	0	0	0	0	0
TG 67:7;O3	0	0	0	0	0.013933
DG O-43:5	0	0	0	0	0
SM 43:1;O2	0	0	0	0	0
PC O-63:0;O	0	0	0	0	0
TG O-70:0;O3	0	0	0	0	0
TG 72:0;O2	0	0	0	0	0
PC 66:1	0	0	0	0	0
TG 73:1;O2	0	0	0	0	0
DG 37:1	0	0	0	0	0
TG 45:2	0	0	0	0	0
TG 41:2	0	0	0.065374	0	0
Cer 44:0;O4	0	0	0	0	0
PC 40:0	0	0	0	0	0
DG O-44:5	0	0	0	0	0
DG 46:2	0	0	0	0	0
Cer 42:1;O	0	0	0	0	0
PC 66:0	0	0	0	0	0
Cer 41:0;O2	0	0	0	0	0
TG 75:6;O	0	0	0	0	0
PIP2 63:0;O	0	0	0	0	0
PIP2 67:3;O	0	0	0	0	0
TG 84:6;O2	0	0	-0.12226	0	0
DG 43:1;O2	0	0	0	0	0
TG 46:1	0	0	0	0	0
DG O-48:9	0	0	0	0	0
TG 47:2	0	0	0	0	0
PR 54:13;O4	0	0	0	0	0
DG 48:6	0	0	0	0	0
PE O-42:3	0	0	0	0	0
TG 46:2;O	0	0	0	0	0
DG 59:6	0	0	0	0	0
DG 56:8	0	0	0	0	0
DG 58:9	0	0	0	0	0
TG 67:5;O3	0	0	0	0	0
Cer 34:0;O	0	0	0	0	0
Cer 45:1;O5	0	0	0	0	0
DG 50:7	0	0	0	0	0
ST 55:2;O7	0	0	0	0	0
PG 54:3;O	0	0	0	0	0
PS 63:8	0	0	0	0	0
TG 44:4	0	0	0	0	0
DG 48:7	0	0	0	0	0
PA O-46:0	0	0	0	0	0
Cer 51:0;O6	0	0	0	0	0
WE 36:3	0	0	0	0	0
Cer 42:5;O	0	0	0	0	0
Cer 43:5;O	0	0	0	0	0
Cer 52:2;O5	0	0	0	0	0
DG 61:7	0	0	0	0	0
TG 68:1;O	0	0	0	0	0
TG 46:4	0	0	0	0	0
TG 52:3;O	0	0	0	0	0
TG 56:8;O	0	0	0	0	0
TG 49:0;O3	0	0	0	0	0
DG 56:7	0	0	0	0	0
TG 50:3;O	0	0	0	0	0
DG 58:8	0	0	0	0	0
TG 53:3;O3	0	0	0	0	0
DG 55:5	0	0	0	0	0
TG 56:11	0	0	0	0	0
TG 62:15	0	0	0	0	0
ST 57:4;O7	0	0	0	0	0
TG 57:6;O3	0	0	0	0	0
SM 41:2;O3	0	0	0	0	0
Cer 48:3;O6	0	0	0	0	0
ST 52:5;O7	0	0	0	0	0
ST 53:5;O7	0	0	0	0	0
DG 50:3;O2	0	0	0	0	0
DG 51:3;O2	0	0	0	0	0
SM 46:2;O3	0	0	0	0	0
DG 52:3;O2	0	0	0	0	0
PC O-46:3	0	0	0	0	0
DG 53:3;O2	0	0	0	0	0
CL 71:7	0	0	0	0	0
DG O-38:1	0	0	0	0	0
Cer 44:5;O2	0	0	0	0	0
Cer 48:1;O4	0	0	-0.2378	0	0
TG 56:10	0	0	0	0	0
TG 83:4;O3	0	0	0	0	0
Cer 48:2;O2	0	0	0	0	0
PIP 68:6;O	0	0	0	0	0
TG 60:13	0	0	0	0	0
TG 55:4;O3	0	0	0	0	0
DG 57:4	0	0	0	0	0
HexCer 54:1;O2	0	0	0	0	0
TG 54:9	0	0	0	0	0
Cer 53:1;O6	0	0	0	0	0
ST 57:3;O7	0	0	0	0	0
TG 54:3;O	0	0	0	0	0
DG 58:7	0	0	0	0	0
SM 47:2;O5	0	0	0	0	0
DG 59:5	0	0	0	0	0
TG 59:3;O	0	0	0	0	0
TG 64:16	0	0	0	0	0
TG 59:7;O3	0	0	0	0	0
PI O-55:0;O	0	0	0	0	0
PA O-48:2	0	0	0	0	0
TG 52:4;O	0	0	0	0	0
PS 63:7	0	0	0	0	0
TG 48:5	0	0	0	0	0
TG 51:1;O3	0	0	0	0	0
SM 49:3;O5	0	0	0	0	0
TG 61:10	0	0	0	0	0
TG 56:1;O3	0	0	0	0	0
PC O-57:9	0	0	0	0	0
Cer 44:6;O3	0	0	0	0	0
CE 22:1;O	0	0	0	0	0
PA O-50:3	0	0	0	0	0
PA O-52:5	0	0	0	0	0
TG 57:7	0	0	0	0	0
TG 58:7	0	0	0	0	0
ACer 58:0;O5	0	0	0	0	0
PC 53:4;O	0	0	0	0	0
SM 45:0;O5	0	0	0	0	0
HexCer 48:3;O3	0	0	0	0	0
SM 53:6;O5	0	0	0	0	0
HexCer 54:6;O3	0	0	0	0	0
PIP2 68:3;O	0	0	0	0	0
DG O-49:5	0	0	0	0	0
TG 49:2	0	0	0	0	0
TG 53:2;O3	0	0	0	0	0
HexCer 54:6;O4	0	0	0	0	0
TG 63:11	0	0	0	0	0
TG 59:2;O3	0	0	0	0	0
TG 50:2	0	0	0	0	0
TG 59:11;O	0	0	0	0	0
DG 61:11;O2	0	0	0	0	0
TG 58:2;O3	0	0	0	0	0
TG 64:11	0	0	0	0	0
TG 51:3	0	0	0	0	0
HexCer 50:4;O3	0	0	0	0	0
TG 60:8	0	0	0	0	0
TG 52:3	0	0	0	0	0
TG 57:5;O3	0	0	0	0	0
PC 55:5;O	0	0	0	0	0
TG 62:5;O3	0	0	0	0	0
TG 68:14	0	0	0	0	0
TG 63:5;O3	0	0	0	0	0
TG 52:7	0	0	0	0	0
HexCer 49:6;O5	0	0	0	0	0
SM 52:5;O5	0	0	0	0	0
TG 61:10;O3	0	0	0	0	0
TG 48:4	0	0	0	0	0
HexCer 44:0;O3	0	0	0	0	0
SM 47:1;O5	0	0	0	0	0
Cer 43:2;O2	0	0	0	0	0
CerP 47:2;O2	0	0	0	0	0
TG 50:5	0	0	0	0	0
CE 33:7;O2	0	0	0	0	0
TG 62:9	0	0	0	0	0
TG 57:0;O3	0	0	0	0	0
CL 68:4	0	0	0	0	0
PA O-52:4	0	0	0	0	0
TG 51:0;O3	0	0	0	0	0
SM 49:2;O5	0	0	0	0	0
HexCer 52:5;O3	0	0	0	0	0
TG 61:9	0	0	0	0	0
TG 53:7	0	0	0	0	0
TG 54:4;O	0	0	0	0	0
TG 56:5	0	0	0	0	0
TG 57:3;O	0	0	0	0	0
TG 55:3;O3	0	0	0	0	0
TG 62:13	0	0	0	0	0
TG 57:4;O3	0	0	0	0	0
SM 53:5;O5	0	0	0	0	0
TG 59:8;O3	0	0	0	0	0
TG 65:12	0	0	0	0	0
TG 60:3;O3	0	0	0	0	0
TG 66:12	0	0	0	0	0
Cer 50:2;O3	0	0	0	0	0
DG 61:6;O	0	0	0	0	0
PA O-60:7	0	0	0	0	0
TG 61:3;O3	0	0	0	0	0
TG 67:13	0	0	0	0	0
PA 48:5	0	0	0	0	0
TG 59:8	0	0	0	0	0
TG 47:3	0	0	0	0	0
HexCer 50:5;O2	0	0	0	0	-0.013683
TG 56:6	0	0	0	0	0
TG 58:11	0	0	0	0	0
TG 73:16;O	0	0	0	0	0
TG 52:6	0	0	0	0	0
TG 57:9;O	0	0	0	0	0
SM 51:0;O5	0	0	0	0	0
TG 56:0;O3	0	0	0	0	0
SM 46:0;O5	0	0	0	0	0
TG 49:4	0	0	0	0	0
HexCer 52:6;O2	0	0	0	0	0
TG 53:1;O3	0	0	0	0	0
SM 48:1;O5	0	0	0	0	0
TG 59:10;O	0	0	0	0	0
SM 51:3;O3	0	0	0	0	0
DG 61:10;O2	0	0	0	0	0
TG 58:1;O3	0	0	0	0	0
TG 59:1;O3	0	0	0	0	0
FAHFA 50:3;O	0	0	0	0	0
DG O-49:4	0	0	0	0	0
TG 49:1	0	0	0	0	0
TG 50:1	0	0	0	0	0
PA O-52:3	0	0	0	0	0
TG 58:6	0	0	0	0	0
TG 51:5	0	0	0	0	0
CerP 54:0;O5	0	0	0	0	0
SM 52:4;O5	0	0	0	0	0
SHexCer 48:0;O2	0	0	0	0	0
SM 53:4;O5	0	0	0	0	0
PC 53:2;O	0	0	0	0	0
PC 55:4;O	0	0	0	0	0
TG 62:4;O3	0	0	0	0	0
TG 46:2	0	0	0	0	0
TG 59:7	0	0	0	0	0
TG 60:7	0	0	0	0	0
TG 60:2;O3	0	0	0	0	0
PC 56:4;O	0	0	0	0	0
CL 68:3	0	0	0	0	0
DG O-51:5	0	0	0	0	0
TG 51:2	0	0	0	0	0
TG 52:2	0	0	0	0	0
CL 70:4	0	0	0	0	0
TG 92:10;O3	0	0	0	0	0
DG O-39:0;O2	0	0	0	0	0
Cer 48:6;O	0	0	0	0	0
Cer 48:1;O2	0	0	0	0	0
Cer 49:1;O2	0	0	0	0	0
TG 41:0	0	0	0	0	0
PA O-48:0	0	0	0	0	0
TG 55:8	0	0	0	0	0
CE 24:3;O	0	0	0	0	0
TG 51:3;O	0	0	0	0	0
TG 54:3	0	0	0	0	0
PC O-49:4	0	0	0	0	0
TG 56:3;O	0	0	0	0	0
CL 72:5	0	0	0	0	0
Cer 52:6;O3	0	0	0	0	0
TG 56:8	0	0	0	0	0
SM 49:5;O2	0	0	0	0	0
TG 57:9	0	0	0	0	0
HexCer 52:4;O3	0	0	0	0	0
DG 59:8;O2	0	0	0	0	0
CL 74:6	0	0	0	0	0
TG 50:4	0	0	0	0	0
PA O-51:0	0	0	0	0	0
SM 49:1;O5	0	0	0	0	0
TG 61:8	0	0	0	0	0
ACer 56:6;O3	0	0	0	0	0
DG O-55:7	0	0	0	0	0
PC O-45:0	0	0	0	0	0
CE 34:4;O2	0	0	0	0	0
TG 62:8	0	0	0	0	0
TG 58:10	0	0	0	0	0
SM 51:3;O5	0	0	0	0	0
TG 62:12	0	0	0	0	0
TG 63:10	0	0	0	0	0
TG 64:10	0	0	0	0	0
PC 55:3;O	0	0	0	0	0
TG 55:2;O3	0	0	0	0	0
TG 65:11	0	0	0	0	0
TG 66:11	0	0	0	0	0
TG 61:2;O3	0	0	0	0	0
TG 60:1;O3	0	0	0	0	0
DG 47:0;O2	0	0	0	0	0
DG O-52:5	0	0	0	0	0
PC O-43:0	0	0	0	0	0
PC O-49:0	0	0	0	0	0
CL 68:2	0	0	0	0	0
TG 49:3	0	0	0	0	0
TG 57:8	0	0	0	0	0
TG 64:13	0	0	0	0	0
TG 53:0;O3	0	0	0	0	0
SM 48:0;O5	0	0	0	0	0
TG 59:0;O3	0	0	0	0	0
CL 70:3	0	0	0	0	0
SM 51:2;O5	0	0	0	0	0
HexCer 54:5;O3	0	0	0	0	0
TG 58:0;O3	0	0	0	0	0
TG 56:5;O3	0	0	0	0	0
TG 57:3;O3	0	0	0	0	0
TG 65:10	0	0	0	0	0
DG O-66:12	0	0	0	0	0
TG 61:1;O3	0	0	0	0	0
TG 51:4	0	0	0	0	0
TG 53:8	0	0	0	0	0
TG 60:10	0	0	0	0	0
TG 66:10	0	0	0	0	0
HexCer 51:5;O5	0	0	0	0	0
SM 53:3;O5	0	0	0	0	0
DG O-51:4	0	0	0	0	0
TG 50:0	0	0	0	0	0
TG 51:1	0	0	0	0	0
TG 48:2	0	0	0	0	0
TG 52:1	0	0	0	0	0
SM 47:0;O2	0	0	0	0	0
DG O-53:5	0	0	0	0	0
TG 56:7	0	0	0	0	0
SM 51:6;O3	0	0	0	0	0
HexCer 50:2;O3	0	0	0	0	0
TG 60:6	0	0	0	0	0
Cer 54:6;O3	0	0	0	0	0
SM 49:0;O5	0	0	0	0	0
SM 53:0;O2	0	0	0	0	0
DG O-63:8	0	0	0	0	0
TG 62:7	0	0	0	0	0
SM 54:0;O2	0	0	0	0	0
TG 63:8	0	0	0	0	0
TG 64:8	0	0	0	0	0
DG 62:11	0	0	0	0	0
CE 18:1	0	0	0	0	0
SM 52:3;O2	0	0	0	0	0
TG 62:11	0	0	0	0	0
TG 57:2;O3	0	0	0	0	0
CE 20:5	0	0	0	0	0
DG 39:0	0	0	0	0	0
TG 55:0;O3	0	0	0	0	0
TG 60:0;O3	0	0	0.082064	0	0
TG 60:9	0	0	0	0	0
TG 65:9	0	0	0.14948	0	0
TG 54:5	0	0	0	0	0
CE 16:2	0	0	0	0	0
SM 48:0;O2	0	0	0	0	0
PA O-56:4	0	0	0	0	0
ACer 56:2;O2	0	0	0	0	0
SM 50:1;O2	0	0	0	0	0
DG 41:1	0	0	0	0	0
SM 50:0;O5	0	0	0	0	0
PA O-58:5	0	0	0	0	0
TG 58:8	0	0	0	0	0
TG 66:9	0	0	0	0	0
CE 16:1	0	0	0	0	0
DG 45:0;O2	0	0	0	0	0
DG 44:0;O2	0	0	0	0	0
HexCer 49:3;O5	0	0	0	0	0
CE 22:6	0	0	0	0	0
DG 39:1	0	0	0	0	0
HexCer 51:4;O5	0	0	0	0	0
CE 22:3	0	0	0	0	0
HexCer 49:2;O5	0	0	0	0	0
SM 53:6;O3	0	0	0	0	0
PA O-58:4	0	0	0.082044	0	0
TG 63:7	0	0	0	0	0
HexCer 50:1;O3	0	0	0	0	0
DG O-65:8	0	0	0	0	0
TG 64:7	0	0	0	0	0
DG O-55:2	0	0	0	0	0
DG O-52:4	0	0	0	0	0
TG 53:1	0	0	0	0	0
TG 54:1	0	0	0	0	0
ACer 67:3;O5	0	0	0	0	0
TG 65:8	0	0	0	0	0
CE 18:3	0	0	0	0	0
ACer 65:2;O5	0	0	0	0	0
CE 25:4	0	0	0	0	0
CE 22:5	0	0	0	0	0
HexCer 50:0;O3	0	0	0	0	0
Cer 54:3;O6	0	0	0	0	0
SM 50:0;O2	0	0	0	0	0
SM 54:2;O2	0	0	0	0	0
ACer 56:1;O2	0	0	0	0	0
ACer 60:3;O2	0	0	0	0	0
TG 57:6	0	0	0	0	0
DG O-51:2	0	0	0	0	0
CE 14:0	0	0	0	0	0
DG O-53:3	0	0	0	0	0
TG 66:8	0	0	0	0	0
DG O-37:0;O	0	0	0	0	0
CE 18:0	0	0	0	0	0
TG 79:4;O	0	0	0	0	0
CE 20:1	0	0	0	0	0
CE 22:1	0	0	0	0	0
DG 43:0	0	0	0	0	0
DG 44:0	0	0	0	0	0
DG 45:0	0	0	0	0	0
TG 60:4	0	0	0	0	0
DG 65:7	0	0	0	0	0
TG 64:6	0	0	0	0	0
HexCer 49:1;O5	0	0	0	0	0
SM 53:6;O2	0	0	0	0	0
DG O-65:7	0	0	0	0	0
TG 65:7	0	0	0	0	0
TG 66:7	0	0	0	0	0
TG 82:2;O	0	0	0	0	0
HexCer 51:2;O5	0	0	0.0029986	0	0
ACer 62:2;O2	0	0	0	0	0
SM 52:0;O2	0	0	0	0	0
TG 53:0	0	0	0	0	0
TG 57:5	0	0	0	0	0
DG O-52:2	0	0	0	0	0
Hex2Cer 48:1;O2	0	0	0	-0.0034954	0
DG O-61:4	0	0	0	0	0
DG O-62:4	0	0	0	0	0
CE 18:2	0	0	0	0	0
Cer 48:0;O3	0	0	0	0	0
DG O-38:0;O	0	0	0	0	0
DG 54:5	0	0	0	0	0
DG 56:6	0	0	0	0	0
TG 49:0	0	0	-0.052016	0	0
TG 63:5	0	0	0	0	0
DG O-55:3	0	0	0	0	0
DG O-60:6	0	0	0	0	0
HexCer 49:0;O5	0	0	0	0	0
TG 60:3	0	0	0	0	0
TG 61:4	0	0	0	0	0
TG 62:4	0	0	0	-0.0026395	0
TG 64:5	0	0	0	0	0
TG 83:2;O	0	0	0	0	0
DG 67:7	0	0	0	0	0
TG 65:6	0	0	0	0	0
TG 66:6	0	0	0	0	0
TG 57:4	0	0	0	0	0
CE 16:0	0	0	0	0	0
DG O-39:0;O	0	0	0	0	0
Cer 47:1;O	0	0	0	0	0
Cer 48:1;O	0	0	0	0	0
DG O-45:0;O	0	0	0	0	0
Cer 49:1;O	0	0	0	0	0
TG 61:0;O	0	0	0	0	0
DG O-63:0;O	0	0	0	0	0
TG O-80:0;O2	0	0	0	0	0
TG 81:2;O	0	0	0	0	0
DG 36:0;O2	0	0	0	0	0
ACer 60:5;O2	0	0	0	0	0
TG 56:0	0	0	0	0	0
DG O-59:2	0	0	0	0	0
DG O-61:3	0	0	0	0	0
DG O-63:4	0	0	0	0	0
DG O-56:3	0	0	0	0	0
DG O-57:4	0	0	0	0	0
TG 64:4	0	0	0	0	0
TG 63:4	0	0	0	0	0
TG 57:3	0	0	0	0	0
ST 28:1;O6;S	0	0	0	0	0
ST 24:1;O4;S	0	0	0	0	0
ST 26:0;O5;T	0	0	0	0.051867	0
FA 18:1;O	0	0	0	0	0
ST 27:3;O3;F6	0	0	0	0.092502	0
NA 26:3;O2	0	0	0	0	0.040572
ST 20:4;O7;HexNAc	0	0	0	0.012659	0
LPE O-26:7	0	0	-0.03893	0	0
SQDG 32:1	0	0	0	0	0
ST 33:0;O10	0	0	0	0	0
LPA 17:0	0	0	0	0	0
ST 23:1;O2;HexNAc	0	0	0	0.11223	0
ST 20:2;O2	0	0	0	0	0
Car 33:3;O3	0	0	0	0	0
ST 28:2;O7	0	0	0	0	0
ST 33:5;O6	0	0	0	0	0
ST 23:0;O4;HexNAc	0	0	0	0	0
ST 30:0;O3;Hex	0	0	0	0	0
NAT 27:5	0	0	0	0	0
ST 29:2;O7	0	0	0	0	0
ST 30:0;O2;S	0	0	0	0	0
Car 32:1;O	0	0	-0.22272	0	0
ST 27:7;O3	0	0	0	0	0
LPE O-25:0;O	0	0	0	0	0.15436
PC 40:8	0	0	0	0	0
WE 17:0	0	0	0	0	0
ST 30:2;O2;GlcA	0	0	0	0	0
PA 41:3	0	0	0	0	0
HexCer 37:5;O4	0	0	0	0	0
PE 40:8	0	0	0	0	0
PA 48:11	0	0	0	0	0
PE 44:10	0	0	0	0	0
SHexCer 36:5;O5	0	0	0	0	0
TG 39:3;O2	0	0	0	0	0
HexCer 43:5;O5	0	0	0	0	0
PA O-39:1	0	0	0	0	0
HexCer 36:1;O6	0	0	0	0	0
ACer 46:6;O3	0	0	0	0	0
Cer 41:1;O5	0	0	0	0	0
DG 42:0;O2	0	0	0	0	0
PG 36:2	0	0	0	0	0
ACer 49:6;O4	0	0	0	0	0
SM 44:3;O3	0	0	0	0	0
SM 31:3;O2	0	0	0	0	0
ACer 49:5;O4	0	0	0	0	0
PI 60:1	0	0	0	0	0
TG 38:2;O	0	0	0	0	0
PI-Cer 38:2;O2	0	0	0	0	0
HexCer 42:4;O5	0	0	-0.14191	0	0
ST 56:4;O7	0	0	0	0	0
TG 41:2;O2	0	0	0	0	0
HexCer 35:0;O6	0	0	0	0	0
PC 34:0	0	0	0	-0.14221	0
HexCer 42:2;O3	0	0	0	0	0
Cer 45:1;O4	0	0	0	0	0
PG 64:3;O	0	0	0	0	0
TG 80:7;O2	0	0	0	0	0
Cer 39:1;O2	0	0	0	0	0
TG 38:2	0	0	0	0	0
DG O-36:2	0	0	0	0	0
HexCer 42:1;O2	0	0	0	0	0
CE 12:2	0	0	0	0	0
DG 61:8	0	0	0	0	0
DG 56:11	0	0	0	0	0
TG 59:4;O	0	0	0	0	0
TG 56:6;O3	0	0	0	0	0
ACer 63:2;O5	0	0	0	0	0
ACer 58:3;O2	0	0	0	0	0
PA O-53:0	0	0	0	0	0
PA O-60:3	0	0	0	0	0
DG 41:0	0	0	0	0	0
HexCer 52:1;O3	0	0	0	0	0
DG 52:3	0	0	0	0	0
TG 61:3	0	0	0	0	0
TG 64:3	0	0	0	0	0
ST 25:7;O4;HexNAc	0	0	0	0	0
ST 20:3;O8;S	0	0	0	0	0
DG 26:0	0	0	0	0	0
MG O-18:1	0	0	-0.040702	0	0
ST 29:7;O2	0	0	0	0	0
TG 44:10;O2	0	0	0	0	0
HexCer 34:2;O3	0	0	0	0	0
PS 24:0	0	0	0	0	0
PG O-42:0	0	0	0	0	0
MG O-33:7	0	0	-0.0049488	0	0
MG 33:6	0	0	0	0	0
NAE 34:5;O	0	0	0	0	0
TG 35:3;O3	0	0	0	0	0
DG O-39:3	0	0	0	0	0
TG 46:3	0	0	0.049359	0	0
CE 33:6;O2	0	0	0	0	0
PA O-56:0	0	0	0	0	0
PC 52:0;O	0	0	0	0	0
DG 56:5	0	0	0	0	0
ST 26:1;O5;S	0	0	0	0	0
FAG 6:0;O5	0	0	0	0	0
ST 29:6;O4	0	0	0	0	0
NA 23:2;O3;N	0	0	0	0	0
LPA 15:1	0	0	0	0	0
ST 22:5;O4;G	0	0	0	0.15066	0
PR 73:11;O8	0	0	0	0	0
ST 22:3;O2	0	0	0	0	0
ST 26:3;O2;S	0	0	0	0	0
ST 23:1;O	0	0	0	0	0
PC O-39:11	0	0	0	0	0
SM 38:5;O4	0	0	0	0	0
TG 30:1;O2	0	0	0	0	0
PA 40:4	0	0	0.10482	0	0
PC O-36:10	0	0	0	0	0
SM 44:6;O2	0	0	0	0	0
PC 43:3;O	0	0	-0.013608	0	0
PG 41:1	0	0	0	0	0
Cer 36:0;O4	0	0	0	0	0
MG 32:0	0	0	0	0	0
HexCer 46:5;O4	0	0	0	0	0
SM 50:3;O2	0	0	0	0	0
LPC O-18:0	0	0	0	0	0
ST 21:3;O8;S	0	0	0	0	0
SHexCer 38:6;O4	0	0	0	0	0
ST 27:5;O14;S2	0	0	0	0	0
PIP3 39:11;O	0	0	0	0	0
CE 12:3	0	0	0	0	0
CE 10:1	0	0	0	0	0
TG 88:14	0	0	0	0	0
Cer 52:4;O3	0	0	0	0	0
CE 31:1;O	0	0	0	0	0
LPC 18:3	0	0	0	0	0
ST 24:1;O3;S	0	0	0	0	0
PE 2:0_16:0	0	0	0	0	0
ST 30:0;O6;S	0	0	0	0	0
ST 26:0;O4;S	0	0	0	0	0
NAT 22:2;O2	0	0	0	0	0
ST 28:0;O5;S	0	0	0	0	0
ST 22:0;O2;S	0	0	0	0	0
ST 24:5;O7	0	0	0	0	0
Celastrol (plant metabolite)	0	0	0	0	0
PC 20:2	0	0	0	0	0
Car 18:2;O	0	0	0	0	0
PC O-18:5_2:0	0	0	-0.11937	0	0
ST 25:2;O5	0	0	0	0	0
FA 25:0;O3	0	0	0	0	0
LPE 20:4	0	0	-0.025017	0	0
PC O-14:1_2:0	0	0	0	0	0
Car 18:2	0	0	0	0.066034	0
PC O-18:5_4:0	0	0	0	0	0
PC O-18:3_2:0	0	0	0	0	0
MGDG 2:0_20:2	0	0	0	0	0
SPBP 19:0;O3	0	0	0	0	0
PC O-14:1_3:0	0	0	0	0	0.1818
PC O-14:0_2:0	0	0	0	0	0
PC O-14:1_4:0	0	0	-0.11447	0	0
MGDG 2:0_18:0	0	0	-0.0033964	0	0
LPE 16:0	0	0	0	0	0.082725
LPE 18:1	0	0	0	0	0.11561
PC O-16:2_4:0	0	0	0	0	0.041572
PC O-14:0_3:0	0	0	0	0	0
PE O-14:0_3:0	0	0	0	0	0.043652
LPC O-16:0	0	0	0	0	0
SPB 18:1;O2 (Sphingosine)	0	0	0	0	0
LPC O-18:1	0	0	0	0	0
PC O-14:0_4:0	0	0	0	0	0
PC O-14:1_6:0	0	0	0	0	0
MG 16:0 (1-Monopalmitin or Palmitoylglycerol)	0	0	0	0	0
LPE 18:0	0	0	0	0	0.054737
ST 29:4;O4;G	0	0	0	0	0
PI O-43:6	0	0	0	0	0
LPC O-15:1	0	0	0	0	0
PC O-14:0_5:0	0	0	0	0	0
PIP 36:2	0	0	0	0	0
ST 24:2;O2	0	0	0	0.050472	0
LPA O-28:2	0	0	0	0	0
PC O-14:0_6:0	0	0	0	0	0
ST 26:0;O2;Hex	0	0	0	0	0
ST 24:2;O3;G	0	0	0	0	0
FA 22:1;O2	0	0	-0.1665	0	0
PG 22:6_22:6	0	0	0	0	0
NAT 29:3;O	0	0	0	0	0
PG 16:1_22:6	0	0	0	0	0
ST 21:0;O3;Hex	0	0	0	0	0
PG 14:1_24:4	0	0	0	0	0
PG 22:5_22:6	0	0	0	0	0
PI-Cer 45:6;O4	0	0	0	0	0
PG 18:2_22:6	0	0	0	0	0
PE-Cer 42:6;O3	0	0	0	0	0
ST 31:3;O5	0	0	0	0.025241	0
ST 29:2;O5	0	0	0	0	0
PG 22:4_22:6	0	0	0	0	0
PG 18:1_22:6	0	0	0	0	0
PI 38:6	0	0	0	0	0
PC 20:5_22:6	0	0	0	0	0
PE-Cer 29:2;O4	0	0	0	0	0
PG 18:1_22:5	0	0	0	0	0
ST 25:3;O3	0	0	0	0	0
PC 14:0_22:6	0	0	0	0	0
PC 18:3_22:6	0	0	0	0	0
PC 16:1_20:5	0	0	0	0	0
PE 18:3_22:6	0	0	0	0	0
PS 16:0_22:6	0	0	0	0	0
PC 22:6_22:6	0	0	0	0	0
SHexCer 44:4;O2	0	0	0	0	0
PG 16:0_22:6	0	0	0	0	0
PC 16:1_18:3	0	0	0	0	0
PI-Cer 37:1;O4	0	0	0	0	0
PC 18:3_20:4	0	0	0	0	0
PE 22:6_22:6	0	0	0	0	0
PI-Cer 39:2;O4	0	0	0	0	0
NAE 24:3;O	0	0	0	0	0
PS 16:0_20:4	0	0	0	0	0
GlcADG 26:4_18:5	0	0	0	0	0
PC 18:2_18:3	0	0	0	0	0
PC 16:1_22:6	0	0	0	0	0
GlcADG 18:1_22:5	0	0	0	0	0
PC 22:5_22:6	0	0	0	0	0
PE 20:4_22:6	0	0	0	0	0
PI 36:3	0	0	0	0	0
NA 26:2;O2	0	0	0	0	0
PE 16:1_22:6	0	0	0	0	0
SM d14:0_20:2	0	0	0	0	0
PG 16:0_18:2	0	0	0	0	0
PC 18:2_22:6	0	0	0	0	0
PC 16:1_20:4	0	0	0	0	0
GlcADG 12:0_26:4	0	0	0	0	0
PE 18:2_22:6	0	0	0	0	0
PC 15:0_22:6	0	0	0	0	0
PE 16:1_20:4	0	0	0	0	0
PC 16:1_18:2	0	0	0	0.021626	0
SHexCer d14:0_24:0	0	0	0	0	0
PC 16:0_20:5	0	0	0	0	0
GlcADG 12:0_24:2	0	0	0	0.0032635	0
PC 18:2_22:5	0	0	0	0	0
PE 18:2_20:4	0	0	0	0	0
PC 20:4_22:5	0	0	0	0	0
PE 16:1_18:2	0	0	0	0	0
PE 16:0_20:5	0	0	0	0	0
PS 18:0_22:6	0	0	0	0	-0.013654
PC 15:0_20:4	0	0	0	0	0
PC 20:3_20:4	0	0	0	0	0
PS 43:3;O	0	0	0	0	0
PC 17:1_20:4	0	0	0	0	0
PC 16:0_18:3	0	0	0	0	0
PE 18:2_18:2	0	0	0	0	0
PC 15:0_18:2	0	0	0	0	0
PS 18:0_20:4	0	0	0	0	0
PC 14:0_16:0	0	0	0	0	-0.043984
HexCer d18:1_16:0;O2	0	0	0	0	0
PC 16:1_18:1	0	0	0	0.085868	0
PC O-16:1_22:6	0	0	0	0	0
DG 20:4_22:6	0	0	0	0	0
PE O_18:2_20:5	0	0	0	0	0
PC O-16:0_22:6	0	0	0	0	-0.014543
PC 17:0_20:4	0	0	0	0	0
SM d14:0_20:0	0	0	0	0	0
PE 16:0_18:2	0	0	0	0	0
PC 16:0_22:5	0	0	0	0	0
GlcADG 16:0_24:4	0	0	0	0	0
DG 18:2_18:3	0	0	0	0.15929	0
PC O-14:0_22:5	0	0	0	0	-0.13384
PE 18:1_18:2	0	0	0	0	0
PC 18:1_22:5	0	0	0	0	0
PC 18:1_20:3	0	0	0	0	0
PC 16:0_17:1	0	0	0	0	0
DG 18:2_22:6	0	0	0	0	0
GlcADG 14:1_26:2	0	0	0	0	0
PC 17:0_18:2	0	0	0	0	0
SM 33:0;O4	0	0	0	0	0
DG 18:1_16:3	0	0	0	0	0
PE O_14:0_22:5	0	0	0	0	0
PE O_18:2_21:2	0	0	0	0	0
MGDG 14:1_24:2	0	0	0	0	0
PE 18:1_22:5	0	0	0	0	0
DG 14:0_16:1	0	0	0	0	0
PE 17:0_20:4	0	0	0	0	0
PC O-14:1_24:4	0	0	0	0	0
PC 20:1_22:6	0	0	0	0	0
DG 14:0_18:2	0	0	0	0	0
DG 18:2_20:4	0	0	0	0	0
PC 18:0_20:4	0	0	0	0	0
DG 16:1_18:2	0	0	0	0	0
SM d19:1_18:0	0	0	0	0	0
PC 18:0_22:5	0	0	0	0	0
DG 18:2_18:2	0	0	0	0.11697	0
PC 20:1_18:2	0	0	0	0	0
DG 16:0_22:6	0	0	0	0	0
PE O-18:1_22:6	0	0	0	0	0
DG 18:1_22:6	0	0	0	0	0
DG 18:2_20:3	0	0	0	0	0
[truncated: 897 more rows]
